# Supplementary material for: Assessment of an automated capillary system for Plasmodium vivax microsatellite genotyping
Source: Malar J. 2015 Aug 21;14:326. doi: 10.1186/s12936-015-0842-9 (PMC4546211; doi:10.1186/s12936-015-0842-9)
Supplement: Additional file 1: — Microsatellites analyzed: chromosomal location, motif, and primers. [file 12936_2015_842_MOESM1_ESM.xlsx]

## Sheet: Additional Table 1
Additional file 1: Microsatellites analysed: chromosomal location, motif, and primers
MS set	Chromosome	Motif	Forward Primer	Reverse Primer
MS4*	6	(AGT)18	PET-CGATTTACTGTTGACGCTGAA	CTGTCTTCAAAGGAACATGCTCGATGA
MS15*	5	(TCT)10	NED-TGTTTGCAAAGGAATCCACA	CTGTCTTCGGCCAGATGAAAAGGATAA
MS9*	8	(GGA)18	6FAM-AGATGCCTACACGTTGACGA	CTGTCTTGAAGCTGCCCATGTGGTAAT
MS20*	10	(GAA)11GAG(GAA)13(CAA)4GAA(CAA)5	VIC-GCACAACAAATGCAAGATCC	CTGTCTTGTGGCAGTGGCTCATCTTCT
MS6*	11	(TCC)2(TCT)3(CCT)2(TCC)2GCTTCT(TCC)10	VIC-GGTTCTTCGGTGATCTCTGC	CTGTCTTGGAGGACATCAACGGGATT
MS1	3	(GAA)11	TCAACTGTTGGAAGGGCAAT	CTGTCTTTTGCTGCGTTTTTGTTTCTG
MS3	4	(GAA)11	GAAGATCCTGTGGAGGAGCA	CTGTCTTCTCCTTCGCTCCTTTCCTTT
MS15	5	(TCT)10	TGTTTGCAAAGGAATCCACA	CTGTCTTCGGCCAGATGAAAAGGATAA
MS4	6	(AGT)18	CGATTTACTGTTGACGCTGAA	CTGTCTTCAAAGGAACATGCTCGATGA
MS9	8	(GGA)18	AGATGCCTACACGTTGACGA	CTGTCTTGAAGCTGCCCATGTGGTAAT
PV6635	8	(GGA)18	CGTTGACGAGGCTCTCCAGG	CTGTCTTCGTGTTGTGTGTGTCCCTTCAGC
MS7	12	(GAA)9	TTGCAGAAAATGCAGAGAGC	CTGTCTTAGGGTCTTCAGCGTGTTGTT
MS12	5	(TTC)10(TGC)4	AATGCGCATCCTATGTCTCC	CTGTCTGCTGTTGTTGTTGCTGCT
MS2	6	(TAAA)2TATA(TAAA)6TATA(TAAA)19	GAGCTAGCCAAAGGTTCAACA	CTGTCTTTGGGGAGAGACTCCCTTTTC
MS5	6	CCTCTT(CCT)11	CGTCCTCTATCGCGTACACA	CTGTCTTAAAGGGAGAGGAGCGAAAAC
MS16	9	(ACA)9GCA(ACA)3GCA(ACA)7GCA(ACA)3GCAATC	TGTTGTGGTTGTTGATGGTGA	CTGTCTTGTCGGGGAGAACAACAACAT
MS20	10	(GAA)11GAG(GAA)13(CAA)4 GAA(CAA)5	GCACAACAAATGCAAGATCC	CTGTCTTGTGGCAGTGGCTCATCTTCT
MS6	11	(TCC)2(TCT)3(CCT)2(TCC)2 GCTTCT(TCC)10	GGTTCTTCGGTGATCTCTGC	CTGTCTTGGAGGACATCAACGGGATT
MS8	12	(CAG)2(CAA)11	AGAGGAGGCAGAAATGCAGA	CTGTCTTAGCCCCTTTGCGTTCTTTAT
MS10	13	GAA(GGA)2AGA(GGA)9AGA(GGA)4AGAGGAAGA(GGA3)	TTATCCCTGCTGGATGTGAA	CTGTCTTTCCTTCAGGTGGGACTTGTT
