# Supplementary material for: Assessment of an automated capillary system for Plasmodium vivax microsatellite genotyping
Source: Malar J. 2015 Aug 21;14:326. doi: 10.1186/s12936-015-0842-9 (PMC4546211; doi:10.1186/s12936-015-0842-9)
Supplement: Additional file 3: — Comparison of allele sizes using QIAxcel vs ABI Instruments. [file 12936_2015_842_MOESM3_ESM.xlsx]

## Sheet: Additional Table 2
Additional file 3. Comparison of allele sizes using QIAXCEL vs ABI Instruments
Sample ID	MS4		MS6		MS9		MS15		MS20
	ABI	QIAXCEL	ABI	QIAXCEL	ABI	QIAXCEL	ABI	QIAXCEL	ABI	QIAXCEL
AC005203	193	197	210	221	163	173	243	247	222	231
AC005268	200	---	229	237	147	156	258	262	206	216
AC005307	200	204	210	238	147	156	258	262	206	218
AC005307	---	---	229	---	---	---	243	248	222	---
AC005455	187	192	229	238	157	165	249	254	200	210
AC005577	193	197	210	219	163	172	243	247	222	230
AC005586	187	190	229	237	155	165	249	254	200	211
AC005701	193	198	210	219	163	172	243	247	222	230
AC005994	193	198	210	221	163	173	243	248	222	216
AC006037	193	198	210	220	163	172	243	248	222	231
AC006115	193	198	210	219	163	172	243	247	222	230
AC006146	193	198	210	220	163	172	243	248	222	231
AC006154	193	198	210	219	163	172	243	248	222	230
AC006162	187	191	229	238	157	166	249	254	200	209
AC006188	193	197	210	220	163	172	243	248	222	230
AC006205	193	197	210	219	163	172	243	247	220	230
AC006245	187	190	229	237	157	165	249	254	220	210
AC006245	---	---	---	233	---	---	---	---	---	---
AC008497	193	197	210	220	163	172	243	248	222	221
AC008513	193	198	210	219	163	172	243	248	222	230
AC008513	---	---	229	---	---	---	---	---	206	---
AC008524	193	197	210	219	163	172	243	248	222	230
AC008565	193	198	210	219	163	172	243	248	222	230
AC008767	193	198	210	219	163	172	243	248	222	230
AC008962	193	197	210	219	163	172	243	248	222	230
AC009066	187	191	210	220	163	172	243	247	222	230
AC009154	200	---	229	237	147	156	258	262	206	216
AC009289	200	203	229	238	147	156	258	248	222	231
AC009289	---	---	210	---	---	---	243	262	206	---
AC009316	193	197	210	219	163	172	243	247	222	231
AC009405	200	203	229	238	147	156	258	262	206	216
