# Supplementary material for: Assessment of an automated capillary system for Plasmodium vivax microsatellite genotyping
Source: Malar J. 2015 Aug 21;14:326. doi: 10.1186/s12936-015-0842-9 (PMC4546211; doi:10.1186/s12936-015-0842-9)
Supplement: Additional file 5: — Differences between labelled and unlabelled primers of Microsatellite 9. [file 12936_2015_842_MOESM5_ESM.xlsx]

## Sheet: Additional Table 4
Additional file 5: differences between labelled and unlabelled primers of Microsatellite 9
Alelle	Size (Base Pairs)	Group 1		Group 2		Group 3
		# Alleles	Freq.	# Alleles	Freq.	# Alleles	Freq.
1	154	0	0	1	0.0185185	0	0
2	155	0	0	0	0	3	0.0555556
3	156	5	0.185185	9	0.166667	7	0.12963
4	159	0	0	0	0	0	0
5	160	0	0	0	0	0	0
6	161	0	0	0	0	0	0
7	164	0	0	2	0.037037	1	0.0185185
8	165	3	0.111111	6	0.111111	6	0.111111
9	166	1	0.037037	0	0	1	0.0185185
10	169	0	0	0	0	0	0
11	170	0	0	3	0.0555556	0	0
12	171	0	0	10	0.185185	10	0.185185
13	172	16	0.592593	22	0.407407	25	0.462963
14	173	2	0.0740741	1	0.0185185	1	0.0185185
15	175	0	0	0	0	0	0
16	176	0	0	0	0	0	0
17	177	0	0	0	0	0	0
Total	154-177	27		54		54
Group 1: Results Results of run's 12, 13 and 14 with labelled primers
Group 2: Results Results of run's 37, 39, 41, 43, 45 and 47 with labelled primers
Group 3: Results Results of run's 36, 38, 40, 42, 44 and 46 with labelled primers
Note: Run's 30 to 35 were excluded as they showed technical errors
