# Supplementary material for: Assessment of an automated capillary system for Plasmodium vivax microsatellite genotyping
Source: Malar J. 2015 Aug 21;14:326. doi: 10.1186/s12936-015-0842-9 (PMC4546211; doi:10.1186/s12936-015-0842-9)
Supplement: Additional file 6: — Differences between labelled and unlabelled primers of Microsatellite 15. [file 12936_2015_842_MOESM6_ESM.xlsx]

## Sheet: Additional Table 5
Additional file 6: differences between labelled and unlabelled primers of Microsatellite 15
Allele	Size (Base Pairs)	Group 1		Group 2		Group 3
		# Alleles	Freq.	# Alleles	Freq.	# Alleles	Freq.
1	242	0	0	0	0	1	0.0114943
2	243	0	0	0	0	11	0.126437
3	244	3	0.0344828	0	0	24	0.275862
4	245	11	0.126437	0	0	18	0.206897
5	246	29	0.333333	0	0	4	0.045977
6	247	11	0.126437	7	0.241379	2	0.0229885
7	248	2	0.0229885	13	0.448276	0	0
8	249	4	0.045977	0	0	5	0.0574713
9	250	0	0	0	0	7	0.0804598
11	252	11	0.126437	0	0	0	0
12	253	1	0.0114943	0	0	0	0
13	254	0	0	4	0.137931	0	0
16	257	0	0	0	0	1	0.0114943
17	258	0	0	0	0	9	0.103448
18	259	7	0.0804598	0	0	5	0.0574713
19	260	7	0.0804598	0	0	0	0
20	261	1	0.0114943	0	0	0	0
21	262	0	0	5	0.172414	0	0
Total	242-262	87		29		87
Group 1: Results of runs 8, 9 and 10 with labelled primers
Group 2: Results of runs 49, 51, 53, 55, 57, 59, 61, 63 and 65 with labelled primers
Group 3: Results of runs 48, 50, 52, 54, 56, 58, 60, 62 and 64 without labelled primers
